# Supplementary material for: The Potential for a Released Autosomal X-Shredder Becoming a Driving-Y Chromosome and Invasively Suppressing Wild Populations of Malaria Mosquitoes
Source: Front Bioeng Biotechnol. 2021 Dec 3;9:752253. doi: 10.3389/fbioe.2021.752253 (PMC8698249; doi:10.3389/fbioe.2021.752253)
Supplement: Supplementary file 1 [file Table2.xlsx]

## Sheet: sheet1
Strain	Replicate	Males	Females	Total	% males
Y-pBac124L	1	79	73	152	51.97
Y-pBac124L	2	21	18	39	53.84
Y-pBac124L	3	31	32	63	49.2
Y-pBac124L	4	51	27	78	65.38
Y-pBac124L	5	33	30	63	52.38
Y-pBac124L	6	36	43	79	45.56
Y-pBac124L	7	33	24	57	57.89
Y-pBac124L	8	44	20	64	68.75
Y-pBac124L	9	145	125	270	53.7
Y-pBac124L	10	48	37	85	56.47
Y-pBac124L	11	21	25	46	45.65
Y-pBac124L	12	48	39	87	55.17
Y-pBac124L	13	52	44	96	54.16
Y-AttP124L	1	79	58	137	57.66
Y-AttP124L	2	40	44	84	47.61
Y-AttP124L	3	34	35	69	49.27
Y-AttP124L	4	34	29	63	53.96
Y-AttP124L	5	80	60	140	57.14
Y-AttP124L	6	54	45	99	54.54
Y-AttP124L	7	26	26	52	50
Y-AttP124L	8	65	73	138	47.1
Y-AttP124L	9	45	48	93	48.38
Y-AttP124L	10	17	32	49	34.69
Y-AttP124L	11	63	15	78	80.76
Y-AttP124L	12	77	69	146	52.73
Y-AttP124L	13	74	72	146	50.68
Y-AttP124L	14	45	41	86	52.32
Y-AttP124L	15	46	28	74	62.16
Y-AttP124L	16	73	68	141	51.77
Y-AttP124L	17	68	63	131	51.9
Y-AttP124L	18	33	28	61	54.09
Y-AttP124L	19	36	27	63	57.14
