# Supplementary material for: The Potential for a Released Autosomal X-Shredder Becoming a Driving-Y Chromosome and Invasively Suppressing Wild Populations of Malaria Mosquitoes
Source: Front Bioeng Biotechnol. 2021 Dec 3;9:752253. doi: 10.3389/fbioe.2021.752253 (PMC8698249; doi:10.3389/fbioe.2021.752253)
Supplement: Supplementary file 4 [file Table1.xlsx]

## Sheet: qPCR data table
Name	Target Name	Cт Mean	ΔCт	ΔCт Mean	ΔCт SD	ΔΔCт	RQ	Rqmin	Rqmax
Non-transgenic (wild-type)	GFP	34.3799	14.5127	14.1956	0.448453	0	1	0.732828	1.36458
	RPL-19	19.8672
	GFP	34.1079	13.8785
	RPL-19	20.2294
gfp124L-2 (AgPMB1) (Galizi et al 2014)	GFP	28.4738	8.55692	8.12044	0.61727	-6.07516	67.4227	43.9531	103.424
	RPL-19	19.9169
	GFP	27.769	7.68397
	RPL-19	20.0851
gfp124L-3 (AgPMB2) (Galizi et al 2014)	GFP	26.2815	6.5362	6.77106	0.332148	-7.42454	171.795	136.466	216.27
	RPL-19	19.7453
	GFP	25.8733	7.00593
	RPL-19	18.8674
gfp111A-2 (AgPMB3) (Galizi et al 2014)	GFP	26.8657	8.0063	7.48383	0.738891	-6.71178	104.821	62.8084	174.934
	RPL-19	18.8594
	GFP	26.8023	6.96135
	RPL-19	19.841
YpBac-β2-gfp124L (GY2)	GFP	32.5952	13.4268	13.5016	0.10577	-0.693965	1.61772	1.50336	1.74078
	RPL-19	19.1684
	GFP	33.1228	13.5764
	RPL-19	19.5464
YattP- β2-gfp124L	GFP	33.0732	13.7997	13.555	0.346036	-0.640584	1.55896	1.2265	1.98154
	RPL-19	19.2735
	GFP	32.8518	13.3103
	RPL-19	19.5414
																	0.215874	8.4587	0.00284234	0.0017655	0.004576	false
																						false
																	0.178652	7.82449	0.00441156	0.00258939	0.00751601	false
																						false

## Sheet: Stats
Unpaired t-test
WT vs AgPMB1 p= 0.0078
WT vs Y-pBac-beta2gfp124L (Gy2) p= 0.1669
WT vs YattP- β2-gfp124L p= 0.2509
